# Supplementary material for: Gene–Diet Interactions on Metabolic Disease-Related Outcomes in Southeast Asian Populations: A Systematic Review
Source: Nutrients. 2023 Jun 29;15(13):2948. doi: 10.3390/nu15132948 (PMC10346616; doi:10.3390/nu15132948)
Supplement: Supplementary file 1 [file nutrients-15-02948-s001.zip]

Archive with 1 entries (1 files):
- nutrients-2452634-supplementary.pdf
